# Supplementary material for: Grafting of Crown Ether and Cryptand Macrocycles on Large Pore Stellate Mesoporous Silica for Sodium Cation Extraction
Source: Molecules. 2023 Jun 7;28(12):4622. doi: 10.3390/molecules28124622 (PMC10301188; doi:10.3390/molecules28124622)
Supplement: Supplementary file 1 [file molecules-28-04622-s001.zip]

Archive with 1 entries (1 files):
- molecules-2356637-supplementary.pdf
